# Supplementary material for: Comparison of caffeine consumption behavior with plasma caffeine levels as exposure measures in drug-target mendelian randomization
Source: Am J Epidemiol. 2024 Jun 20;193(12):1776–84. doi: 10.1093/aje/kwae143 (PMC7616520; doi:10.1093/aje/kwae143)
Supplement: Web_Material_kwae143 [file web_material_kwae143.zip]

Archive with 4 entries (4 files):
- Supplementary Table S1a.csv
- Supplementary Table S1b.csv
- Supplementary Table S2.csv
- supplementary_material.docx
